# Supplementary material for: Cryo-EM structures of the human Elongator complex at work
Source: Nat Commun. 2024 May 15;15:4094. doi: 10.1038/s41467-024-48251-y (PMC11096365; doi:10.1038/s41467-024-48251-y)
Supplement: Supplementary file 6 — Source Data [file 41467_2024_48251_MOESM6_ESM.xlsx]

## Sheet: Figure 1a
SDS-PAGE gel analysis of the quality of wild-type (WT) ELP123 complex.

## Sheet: Figure 2c
raw data	WT	K164A	E474A	H476A	Y529A/Y530A
	663	125	144	120	171
	563	178	164	55	261
	634	191	10	118	71
Number of families	1
Number of comparisons per family	10
Alpha	0.05
Tukey's multiple comparisons test	Mean Diff.	95.00% CI of diff.	Below threshold?	Summary	Adjusted P Value
WT vs. K164A	455.3	280.0 to 630.6	Yes	****	<0.0001	A-B
WT vs. E474A	514	338.7 to 689.3	Yes	****	<0.0001	A-C
WT vs. H476A	522.3	347.0 to 697.6	Yes	****	<0.0001	A-D
WT vs. Y529A/Y530A	452.3	277.0 to 627.6	Yes	****	<0.0001	A-E
K164A vs. E474A	58.67	-116.6 to 234.0	No	ns	0.8023	B-C
K164A vs. H476A	67	-108.3 to 242.3	No	ns	0.7206	B-D
K164A vs. Y529A/Y530A	-3	-178.3 to 172.3	No	ns	>0.9999	B-E
E474A vs. H476A	8.333	-167.0 to 183.6	No	ns	0.9998	C-D
E474A vs. Y529A/Y530A	-61.67	-237.0 to 113.6	No	ns	0.7739	C-E
H476A vs. Y529A/Y530A	-70	-245.3 to 105.3	No	ns	0.6894	D-E
Test details	Mean 1	Mean 2	Mean Diff.	SE of diff.	n1	n2	q	DF
WT vs. K164A	620	164.7	455.3	53.27	3	3	12.09	10
WT vs. E474A	620	106	514	53.27	3	3	13.65	10
WT vs. H476A	620	97.67	522.3	53.27	3	3	13.87	10
WT vs. Y529A/Y530A	620	167.7	452.3	53.27	3	3	12.01	10
K164A vs. E474A	164.7	106	58.67	53.27	3	3	1.558	10
K164A vs. H476A	164.7	97.67	67	53.27	3	3	1.779	10
K164A vs. Y529A/Y530A	164.7	167.7	-3	53.27	3	3	0.07965	10
E474A vs. H476A	106	97.67	8.333	53.27	3	3	0.2212	10
E474A vs. Y529A/Y530A	106	167.7	-61.67	53.27	3	3	1.637	10
H476A vs. Y529A/Y530A	97.67	167.7	-70	53.27	3	3	1.858	10

## Sheet: Figure 3b_ACO
raw data	WT	R361A	R364A	Δ1-85	Elp Δ1132-1224
	663	0	39	4	410
	563	0	23	50	385
	634	16	32	20	303
	571
Number of families	1
Number of comparisons per family	10
Alpha	0.05
Tukey's multiple comparisons test	Mean Diff.	95.00% CI of diff.	Below threshold?	Summary	Adjusted P Value
WT vs. R361A	602.4	512.0 to 692.9	Yes	****	<0.0001	A-B
WT vs. R364A	576.4	486.0 to 666.9	Yes	****	<0.0001	A-C
WT vs. Δ1-85	583.1	492.6 to 673.5	Yes	****	<0.0001	A-D
WT vs. Elp1Δ1132-1224	241.8	151.3 to 332.2	Yes	****	<0.0001	A-E
R361A vs. R364A	-26	-122.7 to 70.70	No	ns	0.9022	B-C
R361A vs. Δ1-85	-19.33	-116.0 to 77.36	No	ns	0.9637	B-D
R361A vs. Elp1Δ1132-1224	-360.7	-457.4 to -264.0	Yes	****	<0.0001	B-E
R364A vs.Δ1-85	6.667	-90.03 to 103.4	No	ns	0.9994	C-D
R364A vs. Elp1Δ1132-1224	-334.7	-431.4 to -238.0	Yes	****	<0.0001	C-E
Δ1-85 vs. Elp1Δ1132-1224	-341.3	-438.0 to -244.6	Yes	****	<0.0001	D-E
Test details	Mean 1	Mean 2	Mean Diff.	SE of diff.	n1	n2	q	DF
WT vs. R361A	607.8	5.333	602.4	27.97	4	3	30.46	11
WT vs. R364A	607.8	31.33	576.4	27.97	4	3	29.15	11
WT vs. Δ1-85	607.8	24.67	583.1	27.97	4	3	29.48	11
WT vs. Elp1Δ1132-1224	607.8	366	241.8	27.97	4	3	12.22	11
R361A vs. R364A	5.333	31.33	-26	29.9	3	3	1.23	11
R361A vs. Δ1-85	5.333	24.67	-19.33	29.9	3	3	0.9144	11
R361A vs. Elp1 Δ1132-1224	5.333	366	-360.7	29.9	3	3	17.06	11
R364A vs. Δ1-85	31.33	24.67	6.667	29.9	3	3	0.3153	11
R364A vs. Elp1Δ1132-1224	31.33	366	-334.7	29.9	3	3	15.83	11
Δ1-85 vs. Elp1Δ1132-1224	24.67	366	-341.3	29.9	3	3	16.14	11

## Sheet: Figure 4c
Raw data	U33U34UG	U33C34UG	C33U34UG	C33C34UG
	663	620	259	45
	563	542	117	32
	634	485	47	49
	661		4
	534
	540
Number of families	1
Number of comparisons per family	6
Alpha	0.05
Tukey's multiple comparisons test	Mean Diff.	95.00% CI of diff.	Below threshold?	Summary	Adjusted P Value
U33U34UG vs. U33C34UG	50.17	-104.2 to 204.6	No	ns	0.7715	A-B
U33U34UG vs. C33U34UG	492.4	351.5 to 633.4	Yes	****	<0.0001	A-C
U33U34UG vs. C33C34UG	557.2	402.8 to 711.6	Yes	****	<0.0001	A-D
U33C34UG vs. C33U34UG	442.3	275.5 to 609.0	Yes	****	<0.0001	B-C
U33C34UG vs. C33C34UG	507	328.7 to 685.3	Yes	****	<0.0001	B-D
C33U34UG vs. C33C34UG	64.75	-102.0 to 231.5	No	ns	0.6659	C-D
Test details	Mean 1	Mean 2	Mean Diff.	SE of diff.	n1	n2	q	DF
U33U34UG vs. U33C34UG	599.2	549	50.17	52.01	6	3	1.364	12
U33U34UG vs. C33U34UG	599.2	106.8	492.4	47.48	6	4	14.67	12
U33U34UG vs. C33C34UG	599.2	42	557.2	52.01	6	3	15.15	12
U33C34UG vs. C33U34UG	549	106.8	442.3	56.18	3	4	11.13	12
U33C34UG vs. C33C34UG	549	42	507	60.06	3	3	11.94	12
C33U34UG vs. C33C34UG	106.8	42	64.75	56.18	4	3	1.63	12

## Sheet: Figure 5c
Raw data	WT	C109S/C112S	Y318A	K280A	Y363A	R367A
	663	0	278	14	156	11
	563	257	237	79	78	50
	634	127	278	34	4	0
Number of families	1
Number of comparisons per family	15
Alpha	0.05
Tukey's multiple comparisons test	Mean Diff.	95.00% CI of diff.	Below threshold?	Summary	Adjusted P Value
WT vs. C109S/C112S	492	307.0 to 677.0	Yes	****	<0.0001	A-B
WT vs. Y318A	355.7	170.7 to 540.6	Yes	***	0.0003	A-C
WT vs. K280A	577.7	392.7 to 762.6	Yes	****	<0.0001	A-D
WT vs. Y363A	540.7	355.7 to 725.6	Yes	****	<0.0001	A-E
WT vs. R367A	599.7	414.7 to 784.6	Yes	****	<0.0001	A-F
C109S/C112S vs. Y318A	-136.3	-321.3 to 48.65	No	ns	0.2058	B-C
C109S/C112S vs. K280A	85.67	-99.32 to 270.6	No	ns	0.639	B-D
C109S/C112S vs. Y363A	48.67	-136.3 to 233.6	No	ns	0.9434	B-E
C109S/C112S vs. R367A	107.7	-77.32 to 292.6	No	ns	0.4179	B-F
Y318A vs. K280A	222	37.02 to 407.0	Yes	*	0.0161	C-D
Y318A vs. Y363A	185	0.01749 to 370.0	Yes	*	0.05	C-E
Y318A vs. R367A	244	59.02 to 429.0	Yes	**	0.0082	C-F
K280A vs. Y363A	-37	-222.0 to 148.0	No	ns	0.9819	D-E
K280A vs. R367A	22	-163.0 to 207.0	No	ns	0.9983	D-F
Y363A vs. R367A	59	-126.0 to 244.0	No	ns	0.8836	E-F
Test details	Mean 1	Mean 2	Mean Diff.	SE of diff.	n1	n2	q	DF
WT vs. C109S/C112S	620	128	492	55.07	3	3	12.63	12
WT vs. Y318A	620	264.3	355.7	55.07	3	3	9.133	12
WT vs. K280A	620	42.33	577.7	55.07	3	3	14.83	12
WT vs. Y363A	620	79.33	540.7	55.07	3	3	13.88	12
WT vs. R367A	620	20.33	599.7	55.07	3	3	15.4	12
C109S/C112S vs. Y318A	128	264.3	-136.3	55.07	3	3	3.501	12
C109S/C112S vs. K280A	128	42.33	85.67	55.07	3	3	2.2	12
C109S/C112S vs. Y363A	128	79.33	48.67	55.07	3	3	1.25	12
C109S/C112S vs. R367A	128	20.33	107.7	55.07	3	3	2.765	12
Y318A vs. K280A	264.3	42.33	222	55.07	3	3	5.701	12
Y318A vs. Y363A	264.3	79.33	185	55.07	3	3	4.751	12
Y318A vs. R367A	264.3	20.33	244	55.07	3	3	6.266	12
K280A vs. Y363A	42.33	79.33	-37	55.07	3	3	0.9501	12
K280A vs. R367A	42.33	20.33	22	55.07	3	3	0.5649	12
Y363A vs. R367A	79.33	20.33	59	55.07	3	3	1.515	12

## Sheet: Figure 6c
Raw data	WT	R242K	R402T
	663	144	27
	563	179	0
	634	151	94
Number of families	1
Number of comparisons per family	3
Alpha	0.05
Tukey's multiple comparisons test	Mean Diff.	95.00% CI of diff.	Below threshold?	Summary	Adjusted P Value
WT vs. R242K	462	356.4 to 567.6	Yes	****	<0.0001	A-B
WT vs. R402T	579.7	474.0 to 685.3	Yes	****	<0.0001	A-C
R242K vs. R402T	117.7	12.05 to 223.3	Yes	*	0.0327	B-C
Test details	Mean 1	Mean 2	Mean Diff.	SE of diff.	n1	n2	q	DF
WT vs. R242K	620	158	462	34.42	3	3	18.98	6
WT vs. R402T	620	40.33	579.7	34.42	3	3	23.81	6
R242K vs. R402T	158	40.33	117.7	34.42	3	3	4.834	6

## Sheet: SuppleFigure 5a
Raw data	tRNAGlnUUG	H3	H4	TK40
	426	32	18	24
	540	0	0	38
	517	41	31	0
	534	0
	495
	368
	888
	761
	347
Number of families	1
Number of comparisons per family	6
Alpha	0.05
Tukey's multiple comparisons test	Mean Diff.	95.00% CI of diff.	Below threshold?	Summary	Adjusted P Value
tRNAGlnUUG vs. H3	518.5	310.7 to 726.2	Yes	****	<0.0001	A-B
tRNAGlnUUG vs. H4	520.4	288.7 to 752.1	Yes	****	<0.0001	A-C
tRNAGlnUUG vs. TK40	516	284.3 to 747.7	Yes	****	<0.0001	A-D
H3 vs. H4	1.917	-269.8 to 273.6	No	ns	>0.9999	B-C
H3 vs. TK40	-2.417	-274.1 to 269.3	No	ns	>0.9999	B-D
H4 vs. TK40	-4.333	-294.8 to 286.1	No	ns	>0.9999	C-D
Test details	Mean 1	Mean 2	Mean Diff.	SE of diff.	n1	n2	q	DF
tRNAGlnUUG vs. H3	536.7	18.25	518.5	73.07	11	4	10.03	17
tRNAGlnUUG vs. H4	536.7	16.33	520.4	81.51	11	3	9.028	17
tRNAGlnUUG vs. TK40	536.7	20.67	516	81.51	11	3	8.953	17
H3 vs. H4	18.25	16.33	1.917	95.58	4	3	0.02836	17
H3 vs. TK40	18.25	20.67	-2.417	95.58	4	3	0.03576	17
H4 vs. TK40	16.33	20.67	-4.333	102.2	3	3	0.05997	17

## Sheet: SuppleFig 5c
SDS-PAGE gel analysis of the quality of wild-type (WT) and mutant ELP123 complexes.

## Sheet: SuppleFig 9a
TBE-UREA gels showing isolated yeast bulk tRNA.
TBE-UREA gels showing in vitro γ-toxin cleavage of isolated yeast bulk tRNA.

## Sheet: SuppleFig 9c
	folds
	trial 1	trial 2	trial 3
wt	1	0.909142	0.97614
del-elp3	0.0463974	0.203015	0.0864875
Y136A	0.108256	0.184433	0.0654171
E230A	0.135098	0.218657	0.0827493
E253A	0.064989	0.202132	0.0630575
K289A	0.0685572	0.132034	0.0578867
H293A	0.0712111	0.185061	0.0537039
K325A	0.0830026	0.172022	0.0533499
Y327A	0.0782086	0.126216	0.0633292
Y372A	0.36683	0.221031	0.188008
E485A	0.520032	0.464515	0.423825
H487A	0.282221	0.289277	0.141084
Y489A	0.734747	0.324444	0.327478
Number of families	1
Number of comparisons per family	12
Alpha	0.05
Dunnett's multiple comparisons test	Mean Diff.	95.00% CI of diff.	Below threshold?	Summary	Adjusted P Value	A-?
wt vs. del-Elp3	0.8498	0.6269 to 1.073	Yes	****	<0.0001	B	del-Elp3
wt vs. Y136A	0.8424	0.6195 to 1.065	Yes	****	<0.0001	C	Y136A
wt vs. E230A	0.8163	0.5934 to 1.039	Yes	****	<0.0001	D	E230A
wt vs. E253A	0.8517	0.6289 to 1.075	Yes	****	<0.0001	E	E253A
wt vs. K289A	0.8756	0.6528 to 1.098	Yes	****	<0.0001	F	K289A
wt vs. H293A	0.8584	0.6356 to 1.081	Yes	****	<0.0001	G	H293A
wt vs. K325A	0.859	0.6361 to 1.082	Yes	****	<0.0001	H	K325A
wt vs. Y327A	0.8725	0.6497 to 1.095	Yes	****	<0.0001	I	Y327A
wt vs. Y372A	0.7031	0.4803 to 0.9260	Yes	****	<0.0001	J	Y372A
wt vs. E485A	0.4923	0.2695 to 0.7151	Yes	****	<0.0001	K	E485A
wt vs. H487A	0.7242	0.5014 to 0.9471	Yes	****	<0.0001	L	H487A
wt vs. Y489A	0.4995	0.2767 to 0.7224	Yes	****	<0.0001	M	Y489A
Test details	Mean 1	Mean 2	Mean Diff.	SE of diff.	n1	n2	q	DF
wt vs. del-Elp3	0.9618	0.112	0.8498	0.07483	3	3	11.36	26
wt vs. Y136A	0.9618	0.1194	0.8424	0.07483	3	3	11.26	26
wt vs. E230A	0.9618	0.1455	0.8163	0.07483	3	3	10.91	26
wt vs. E253A	0.9618	0.1101	0.8517	0.07483	3	3	11.38	26
wt vs. K289A	0.9618	0.08616	0.8756	0.07483	3	3	11.7	26
wt vs. H293A	0.9618	0.1033	0.8584	0.07483	3	3	11.47	26
wt vs. K325A	0.9618	0.1028	0.859	0.07483	3	3	11.48	26
wt vs. Y327A	0.9618	0.08925	0.8725	0.07483	3	3	11.66	26
wt vs. Y372A	0.9618	0.2586	0.7031	0.07483	3	3	9.396	26
wt vs. E485A	0.9618	0.4695	0.4923	0.07483	3	3	6.579	26
wt vs. H487A	0.9618	0.2375	0.7242	0.07483	3	3	9.678	26
wt vs. Y489A	0.9618	0.4622	0.4995	0.07483	3	3	6.675	26
